# Supplementary material for: Neuronal and non-neuronal scaling across brain regions within an intercross of domestic and wild chickens
Source: Front Neuroanat. 2022 Nov 25;16:1048261. doi: 10.3389/fnana.2022.1048261 (PMC9732670; doi:10.3389/fnana.2022.1048261)
Supplement: Supplementary file 1 [file Table_1.XLSX]

## Sheet: Sheet1
animal ID	batch	sex	Body mass, g	Brain mass, g	Telencephalon mass, g	Telencephalon #neurons	Telencephalon #nonneurons	Cerebellum mass, g	Cerebellum #neurons	Cerebellum #non-neurons	Optic tectum mass, g	Optic tectum #neurons	Optic tectum #nonneurons	Brain remainder mass, g
5401	1	M	1920	2.782	1.492	8.38478e+07	1.25152e+08	0.366	187290566	23909434	0.302	4.41117e+07	2.39883e+07	0.622
5402	1	F	1262	2.818	1.603	7.29155e+07	1.33884e+08	0.362	186978011	23321989	0.309	4.71503e+07	2.67997e+07	0.544
5403	1	F	1325	2.766	1.52	7.04359e+07	9.19141e+07	0.363	176818975	14131025	0.309	3.65303e+07	2.25697e+07	0.574
5404	1	F	1292	2.8	1.495	7.89419e+07	9.98581e+07	0.377	171593296	22806704	0.343	4.14034e+07	2.51966e+07	0.585
5406	1	F	1689	2.757	1.496	7.28946e+07	1.01705e+08	0.358	198133625	19516375	0.348	5.29953e+07	2.29047e+07	0.555
5407	1	F	1800	2.725	1.512	6.02421e+07	1.18358e+08	0.386	191350376	19849624	0.302	4.69252e+07	2.02748e+07	0.525
5408	1	F	1290	2.586	1.407	5.38443e+07	8.27557e+07	0.328	178250000	14950000	0.316	3.73527e+07	2.38473e+07	0.535
5409	1	M	1930	3.198	1.704	7.78138e+07	1.42586e+08	0.476	214830409	31169591	0.384	4.92658e+07	2.63342e+07	0.634
5410	1	M	2430	3.25	1.685	7.31406e+07	1.22259e+08	0.529	221653935	20446065	0.362	5.66959e+07	2.62541e+07	0.674
5412	1	F	1617	2.782	1.492	4.44661e+07	9.66539e+07	0.366	166766924	21483076	0.325	3.57556e+07	2.05244e+07	0.599
5413	1	F	1523	2.835	1.554	55497988	108092012	0.409	189086133	20463867	0.358	4.31851e+07	2.19149e+07	0.514
5414	1	M	2071	3.246	1.832	6.82481e+07	1.38552e+08	0.412	232204885	20845115	0.373	4.22361e+07	2.69139e+07	0.629
5415	1	M	1845	3.314	1.723	59444641	115065359	0.447	193865346	26634654	0.403	4.53471e+07	3.14529e+07	0.741
5416	1	M	1573	3.243	1.645	8.31164e+07	1.12884e+08	0.49	219240000	24360000	0.385	4.9419e+07	2.6781e+07	0.723
5417	1	F	1092	2.656	1.402	5.29288e+07	9.18712e+07	0.371	210741363	20408637	0.324	3.33474e+07	1.94526e+07	0.559
5418	1	M	2142	3.155	1.71	8.06836e+07	1.16916e+08	0.446	171285714	24914286	0.333	3.9071e+07	2.4169e+07	0.666
5419	1	F	1260	2.806	1.517	6.59129e+07	1.04725e+08	0.381	197634082	20915918	0.339	4.35216e+07	2.80284e+07	0.569
5420	1	F	1553	2.721	1.476	5.12185e+07	8.51015e+07	0.386	186358333	33091667	0.32	4.19902e+07	1.69598e+07	0.539
5422	1	F	1307	2.626	1.426	6.20239e+07	7.69761e+07	0.34	172547431	23652569	0.32	4.06666e+07	2.24834e+07	0.54
5423	1	M	1543	3.005	1.553	6.82415e+07	1.10758e+08	0.449	198036667	19763333	0.364	4.67143e+07	2.52857e+07	0.639
5424	1	F	1103	2.69	1.404	7.08953e+07	1.11105e+08	0.367	207782983	20997017	0.329	4.49837e+07	1.96963e+07	0.59
5425	1	M	2358	3.276	1.794	7.5343e+07	1.48457e+08	0.472	203150096	28449904	0.37	5.11647e+07	3.47853e+07	0.64
5426	1	F	1383	3.037	1.671	6.07988e+07	8.98637e+07	0.406	196297826	13252174	0.357	4.59282e+07	2.33718e+07	0.603
5427	1	M	2352	3.431	1.847	8.35773e+07	1.50623e+08	0.508	233762712	24837288	0.403	5.09018e+07	2.91982e+07	0.673
5428	1	F	1349	2.653	1.391	58006145	113143855	0.315	141131144	9918856	0.34	4.86964e+07	2.70536e+07	0.607
5429	1	F	1655	2.746	1.5	4.86187e+07	1.17981e+08	0.347	174326622	23823378	0.332	5.58092e+07	2.68408e+07	0.567
5430	1	F	1230	2.53	1.378	6.59577e+07	8.78423e+07	0.307	145179962	17720038	0.3	3.5148e+07	1.5402e+07	0.545
5431	1	M	2273	3.057	1.7	9.29442e+07	1.34656e+08	0.403	203829699	28370301	0.328	4.59713e+07	2.43787e+07	0.626
5432	1	F	1553	3.132	1.744	5.13952e+07	1.07205e+08	0.43	215907129	24842871	0.338	3.97307e+07	2.62693e+07	0.62
5433	1	M	1975	3.275	1.803	1.09326e+08	1.38874e+08	0.484	236161403	26638597	0.353	4.35174e+07	1.73826e+07	0.635
5434	1	M	1756	3.002	1.645	5.54135e+07	1.15586e+08	0.378	179515655	22984345	0.354	4.46727e+07	3.81273e+07	0.625
5435	1	F	1597	2.882	1.593	7.34276e+07	1.13682e+08	0.384	222586462	13038538	0.325	4.08119e+07	3.23881e+07	0.58
5436	1	F	1594	2.802	1.519	7.34095e+07	1.06391e+08	0.395	187083431	12091569	0.335	4.07799e+07	1.75701e+07	0.553
5437	1	F	1267	2.568	1.41	4.93633e+07	9.36492e+07	0.346	169086837	14813163	0.311	4.37918e+07	2.34082e+07	0.501
5438	1	F	1151	2.519	1.306	5.94531e+07	1.11747e+08	0.32	174061312	18688688	0.3	4.21517e+07	2.72983e+07	0.593
5439	1	F	1373	2.679	1.403	5.38376e+07	8.19499e+07	0.378	195895850	21004150	0.324	4.04357e+07	2.61643e+07	0.574
5651	2	M	2274	2.978	1.543	8.22125e+07	9.17875e+07	0.443	1.93571e+08	3.69793e+07	0.361	4.53662e+07	2.28838e+07	0.631
5653	2	M	1149	2.723	1.499	5.97397e+07	9.06603e+07	0.365	1.5951e+08	2.07901e+07	0.342	4.14663e+07	2.72337e+07	0.517
5654	2	F	1707	2.521	1.383	8.23513e+07	8.60487e+07	0.364	1.6278e+08	2.87704e+07	0.279	3.60796e+07	1.95704e+07	0.495
5656	2	F	1866	2.888	1.554	72768689	102631311	0.428	1.70467e+08	2.4683e+07	0.334	3.62035e+07	2.40965e+07	0.572
5657	2	M	2160	3.021	1.66	5.54677e+07	1.15332e+08	0.418	2.05939e+08	2.35608e+07	0.338	3.6471e+07	3.5079e+07	0.605
5658	2	F	1593	2.865	1.571	5.73217e+07	1.07478e+08	0.404	1.66017e+08	3.25828e+07	0.337	3.18543e+07	2.39457e+07	0.553
5659	2	M	2136	2.956	1.645	7.60233e+07	1.04577e+08	0.362	1.49329e+08	2.34709e+07	0.341	45760000	35360000	0.608
5660	2	M	2118	2.943	1.551	69103125	94696875	0.451	1.91366e+08	1.38337e+07	0.345	5.16054e+07	2.44446e+07	0.596
5663	2	F	1277	2.761	1.544	6.83988e+07	1.03801e+08	0.372	1.70224e+08	1.44258e+07	0.294	3.65183e+07	3.00817e+07	0.551
5664	2	F	1314	2.876	1.586	5.64311e+07	9.23689e+07	0.387	1.72441e+08	3.44091e+07	0.343	3.87537e+07	3.30963e+07	0.56
5665	2	M	1684	2.921	1.619	6.36212e+07	9.35788e+07	0.412	1.50777e+08	1.3323e+07	0.323	3.68966e+07	2.31034e+07	0.567
5666	2	F	1433	2.717	1.448	6.36642e+07	9.39358e+07	0.398	1.70454e+08	3.87959e+07	0.352	3.59635e+07	2.35865e+07	0.519
5668	2	M	2018	2.96	1.719	8.46617e+07	1.07138e+08	0.337	1.62412e+08	2.53885e+07	0.341	3.90322e+07	2.35178e+07	0.563
5669	2	F	1102	2.837	1.616	5.59495e+07	1.1945e+08	0.343	1.30517e+08	3.11827e+07	0.317	3.3241e+07	2.4509e+07	0.561
5671	2	F	1199	2.56	1.458	5.6798e+07	7.8602e+07	0.31	1.32859e+08	2.82406e+07	0.306	3.98826e+07	2.23674e+07	0.486
5672	2	F	1587	2.778	1.481	5.73709e+07	8.04291e+07	0.384	1.581e+08	2.92503e+07	0.341	5.28219e+07	2.72781e+07	0.572
5673	2	M	1593	3.034	1.71	7.31881e+07	1.02812e+08	0.4	1.7942e+08	2.18804e+07	0.328	3.83247e+07	2.63253e+07	0.596
5674	2	F	1259	2.319	1.282	5.03438e+07	7.46562e+07	0.295	1.33373e+08	2.21774e+07	0.296	3.43521e+07	3.13479e+07	0.446
5675	2	M	1653	2.775	1.559	7.31576e+07	9.84424e+07	0.375	2.0418e+08	2.59204e+07	0.307	4.14283e+07	2.24717e+07	0.534
5676	2	F	1607	2.527	1.388	5.66875e+07	7.11125e+07	0.346	1.77504e+08	2.3346e+07	0.308	3.44016e+07	2.73984e+07	0.485
5677	2	M	2239	3.044	1.698	7.02485e+07	1.20751e+08	0.428	1.88921e+08	1.94295e+07	0.32	4.12739e+07	3.34261e+07	0.598
5678	2	F	1481	2.866	1.539	6.73506e+07	9.36494e+07	0.391	1.68395e+08	2.33047e+07	0.338	4.6675e+07	3.1475e+07	0.598
5679	2	F	1458	2.676	1.509	7.75122e+07	8.18878e+07	0.353	1.69962e+08	2.53383e+07	0.298	4.1318e+07	2.0782e+07	0.516
5680	2	F	1638	2.662	1.421	6.07457e+07	8.90543e+07	0.358	1.37079e+08	2.83709e+07	0.302	3.97346e+07	2.13154e+07	0.581
5681	2	F	1593	2.665	1.52	5.60832e+07	9.55168e+07	0.321	1.82471e+08	2.90294e+07	0.289	42238000	22412000	0.535
5682	2	F	1543	2.592	1.443	5.38067e+07	1.01193e+08	0.351	1.37989e+08	3.22613e+07	0.282	3.16083e+07	2.05917e+07	0.516
5683	2	F	1800	3.009	1.662	5.20414e+07	1.15759e+08	0.421	155520000	26730000	0.345	3.9821e+07	2.6329e+07	0.581
5685	2	F	1290	2.745	1.533	5.87815e+07	8.30185e+07	0.362	1.88788e+08	2.46616e+07	0.307	3.55952e+07	2.23048e+07	0.543
5687	2	M	2180	2.921	1.54	7.6132e+07	8.8068e+07	0.42	1.92448e+08	2.40024e+07	0.36	4.63053e+07	3.40947e+07	0.601
5688	2	M	2314	3.229	1.766	8.10772e+07	1.14123e+08	0.453	1.86477e+08	2.78734e+07	0.373	4.93759e+07	2.80241e+07	0.637
